# Supplementary material for: Photoinduced Site-Selective Aryl C-H Borylation with Electron-Donor-Acceptor Complex Derived from B2Pin2 and Isoquinoline
Source: Molecules. 2024 Apr 14;29(8):1783. doi: 10.3390/molecules29081783 (PMC11052414; doi:10.3390/molecules29081783)
Supplement: Supplementary file 1 [file molecules-29-01783-s001.zip]

Archive with 1 entries (1 files):
- molecules-2959216-supplementary.pdf
